# Supplementary material for: Rescue of imprinted genes by epigenome editing in human cellular models of Prader-Willi syndrome
Source: Nat Commun. 2025 Oct 28;16:9442. doi: 10.1038/s41467-025-64932-8 (PMC12569204; doi:10.1038/s41467-025-64932-8)
Supplement: Supplementary file 4 — Source data [file 41467_2025_64932_MOESM4_ESM.xlsx]

## Sheet: Fig. 1b
Control	dCas9-TET1–/ gRNAs–	dCas9-TET1+/ gRNAs–	dCas9-TET1+/ gRNAs+
1.06968	0.0015503	0.000179184	0.930999
0.929236	0.00255586	0.00062504	1.27708
0.971991	0.000806526	0.000485932	1.07554
1.37201	0.000401497	0.00146557	0.894933
0.830605	0.000833137	0.00022127	0.752546
0.977287	0.000790926	0.00029055	0.833845
1.08665
1.07865
0.792889

## Sheet: Fig. 1c
Pre-editing	P1	P2	P3	P4
0.00149563	1.02125	0.985094	1.79165	1.24282
0.00246573	1.40088	1.13079	0.931464	1.06208
0.000778085	0.698985	1.03407	0.781948	0.418401
0.000387338	1.08473	0.831814	1.80792	1.53278
0.000803757	0.912144	1.34568	2.08108	1.00613
0.000763035	1.01068	2.04959	2.23974	1.35454

## Sheet: Fig. 1d
HpaII
Control	dCas9-TET1–/ gRNAs–	dCas9-TET1+/ gRNAs–	dCas9-TET1+/ gRNAs+
53.4999	126.306	119.794	10.2608
32.9425	82.6026	160.566	5.24542
37.8631	79.7021	87.8169	1.56278
58.2092	125.841	97.132	0.81067
37.0249	75.8108	131.531	4.22011
36.4867	84.9796	97.8913	3.00122
46.5207
30.409
41.9733
MspI
Control	dCas9-TET1–/ gRNAs–	dCas9-TET1+/ gRNAs–	dCas9-TET1+/ gRNAs+
3.10791	6.26672	2.96769	7.39656
2.87641	6.23821	10.742	4.92744
3.46844	5.17113	2.83974	0.16885
3.02959	2.19757	9.11801	1.76035
3.67886	4.49486	8.45713	6.43279
1.98618	5.90269	7.71802	4.05507
7.28911
0.591816
0.713269

## Sheet: Fig. 1h
SNORD116
Control	dCas9-TET1–/ gRNAs–	dCas9-TET1+/ gRNAs–	dCas9-TET1+/ gRNAs+
0.723432	0.00306732	4.15819e-05	0.367218
0.756726	0.00212099	0.000170567	0.523061
1.01418	0.000915357	0.000230584	1.92085
1.65226	0.000561234	8.42871e-06	0.787834
0.945645	0.000789406	0.00101843	0.704755
1.16981	0.0018228	0.000978678	0.533712
1.10874
0.696175
1.27665
IPW
Control	dCas9-TET1–/ gRNAs–	dCas9-TET1+/ gRNAs–	dCas9-TET1+/ gRNAs+
0.633035	0.00385306	7.06788e-05	1.06934
0.851551	0.00302602	0.000129334	1.47579
0.799099	0.00093302	5.45798e-05	1.02004
1.24805	0.000615809	0.000789917	1.43568
0.982233	0.000676473	0.000597431	1.46013
1.10972	0.00102667	0.000745912	1.16566
1.4014
1.25988
0.966512

## Sheet: Fig. 1i
Control	dCas9-TET1–/ gRNAs–	dCas9-TET1+/ gRNAs–	dCas9-TET1+/ gRNAs+
0.629866	8.76033e-05	0.000567005	0.556103
1.48278	0.003284	0.001999	0.309366
0.907786	0.00010466	0.000981155	0.359998
0.977024	0.0110472	0.00355276	0.533102
0.683212	0.00949532	0.0133864	0.60854
0.712441	0.0350929	0.0115128	0.466432
1.03434
1.56392
1.53322

## Sheet: Fig. 1k
Control	dCas9-TET1–/ gRNAs–	dCas9-TET1+/ gRNAs–	dCas9-TET1+/ gRNAs+
0.88211	0.000801026	0.00607476	0.0103658
1.2953	0.000658022	0.012968	0.00448813
0.714887	0.000522356	0.000691244	0.0170936
0.981831	0.000748525	0.0455044	0.00486048
1.14685	0.00144221	0.0152048	1.06651e-05
1.17205	0.00057247	0.00470731	0.0154549
1.16721
0.834712
0.952123

## Sheet: Fig. 2e
RAX
TIG119	WD39	dCas9-TET1–/ gRNAs–	dCas9-TET1+/ gRNAs–	dCas9-TET1+/ gRNAs+
40.5076	56.6486	48.3901	54.242	12.5
60.3914	33.3658	66.2076	28.7139	57.5018
89.3519	63.1232	40.6367	22.1872	66.965
NKX2-1
TIG119	WD39	dCas9-TET1–/ gRNAs–	dCas9-TET1+/ gRNAs–	dCas9-TET1+/ gRNAs+
62.5381	56.973	62.0975	81.9889	55.0182
88.4436	56.7121	92.5847	73.2802	47.2284
99.537	87.7705	60.9551	82.9653	82.0179
OTP
TIG119	WD39	dCas9-TET1–/ gRNAs–	dCas9-TET1+/ gRNAs–	dCas9-TET1+/ gRNAs+
9.74619	12.973	5.33579	5.4242	1.45985
9.50606	3.11284	1.05932	3.19043	5.9867
5.20833	12.6999	4.68165	12.408	3.41741

## Sheet: Fig. 2f
SNRPN
TIG119	WD39	dCas9-TET1–/ gRNAs–	dCas9-TET1+/ gRNAs–	dCas9-TET1+/ gRNAs+
1.25359	1.13582	0.0983453	0.00197329	0.632611
0.879705	0.909495	0.024201	0.000512881	0.921609
0.906792	1.02163	0.0588323	0.000203773	0.550739
SNORD116
TIG119	WD39	dCas9-TET1–/ gRNAs–	dCas9-TET1+/ gRNAs–	dCas9-TET1+/ gRNAs+
0.848368	0.589421	0.029813	0.000377122	0.742503
2.32421	2.54246	0.0152968	0.000777741	0.521666
0.507154	0.672387	0.105854	0.000946252	0.643242
IPW
TIG119	WD39	dCas9-TET1–/ gRNAs–	dCas9-TET1+/ gRNAs–	dCas9-TET1+/ gRNAs+
1.52177	0.673373	0.114599	0.000457328	0.490934
0.69485	0.581785	0.0037647	0.000944426	0.77745
0.945714	0.944945	0.0587581	0.000217639	0.620615
MAGEL2
TIG119	WD39	dCas9-TET1–/ gRNAs–	dCas9-TET1+/ gRNAs–	dCas9-TET1+/ gRNAs+
1.17028	1.23466	0.00140439	0.000750828	0.543038
0.711403	1.35624	0.00264208	0.000293917	1.21855
1.20114	1.26766	0.00439139	0.000334382	0.226957

## Sheet: Fig. 3b
iPSCs					Organoids
TIG119	WD39	dCas9-TET1–/ gRNAs–	dCas9-TET1+/ gRNAs–	dCas9-TET1+/ gRNAs+	TIG119	WD39	dCas9-TET1–/ gRNAs–	dCas9-TET1+/ gRNAs–	dCas9-TET1+/ gRNAs+
0.0124136	0.00123103	0.00218077	0.00153314	0.00555134	0.63506	0.601861	0.0114646	0.000784451	0.891501
0.00153802	0.00160335	0.000149816	0.00128532	0.000949457	1.85138	2.31152	0.0104075	0.00095907	0.548589
0.00303667	0.00284694	0.000159023	0.000354141	0.000639041	0.850532	0.963842	0.0352719	0.00122586	1.26404

## Sheet: Fig. 3c
UBE3A-ATS
iPSCs					Organoids
TIG119	WD39	dCas9-TET1–/ gRNAs–	dCas9-TET1+/ gRNAs–	dCas9-TET1+/ gRNAs+	TIG119	WD39	dCas9-TET1–/ gRNAs–	dCas9-TET1+/ gRNAs–	dCas9-TET1+/ gRNAs+
0.00995213	0.000417198	0.000326946	1.88119e-05	0.000427001	0.843235	1.31324	0.0085091	0.000436073	0.827458
0.0018753	0.0146273	0.000169805	1.6297e-08	0.00149375	0.9812	0.504819	0.00557428	0.000254172	0.902096
0.00208776	0.00488907	4.43119e-05	5.17677e-06	0.000420181	1.20863	1.44254	0.0191932	0.000858998	0.712312
UBE3A
iPSCs					Organoids
TIG119	WD39	dCas9-TET1–/ gRNAs–	dCas9-TET1+/ gRNAs–	dCas9-TET1+/ gRNAs+	TIG119	WD39	dCas9-TET1–/ gRNAs–	dCas9-TET1+/ gRNAs–	dCas9-TET1+/ gRNAs+
0.344788	0.390409	0.415175	0.142275	0.170129	1.23149	0.801572	0.577369	0.71453	0.454669
0.322901	0.326847	0.410961	0.120157	0.179705	0.807645	1.34193	0.800684	1.08506	0.419667
0.346941	0.345246	0.200289	0.137303	0.159955	1.00542	0.702784	0.73391	0.963289	0.199146

[truncated: 19 more sheets: Fig. 3d, Fig. 3f, Fig. 4c, Fig. S2b, Fig. S2c, Fig. S2d, Fig. S3a, Fig. S3b, Fig. S3e, Fig. S3f, Fig. S3g, Fig. S4d, Fig. S6a, Fig. S6b, Fig. S6d, Fig. S7b, Fig. S7c, Fig. S11c, Fig. S12c]
